# Supplementary material for: Substantial Epigenetic Variation Causing Flower Color Chimerism in the Ornamental Tree Prunus mume Revealed by Single Base Resolution Methylome Detection and Transcriptome Sequencing
Source: Int J Mol Sci. 2018 Aug 7;19(8):2315. doi: 10.3390/ijms19082315 (PMC6121637; doi:10.3390/ijms19082315)
Supplement: Supplementary file 1 [file ijms-19-02315-s001.zip]

Archive with 6 entries (4 files):
- ijms-318958-suppl-proof done/
- ijms-318958-suppl-proof done/suppl/
- ijms-318958-suppl-proof done/suppl/Data 1.xlsx
- ijms-318958-suppl-proof done/suppl/Data 2.xlsx
- ijms-318958-suppl-proof done/suppl/Data 3.xlsx
- ijms-318958-suppl-proof done/suppl/ijms-318958-suppl-for proofreading.docx
