# Supplementary material for: Substantial Epigenetic Variation Causing Flower Color Chimerism in the Ornamental Tree Prunus mume Revealed by Single Base Resolution Methylome Detection and Transcriptome Sequencing
Source: Int J Mol Sci. 2018 Aug 7;19(8):2315. doi: 10.3390/ijms19082315 (PMC6121637; doi:10.3390/ijms19082315)
Supplement: Supplementary file 1 [file ijms-19-02315-s001.zip › ijms-318958-suppl-proof done/suppl/Data 1.xlsx]

## Sheet: Sheet1
Data 1 Critical annotated DEGs and their methylation modification
Gene_id	Readcount_WT	Readcount_RT	Log2FoldChange（WT/RT）	Methylation modified	TE insertion	Description
WT_vs_RT, upregulated
Pm018524	39398.6	14654.9	1.4268			PAL1_RUBID Phenylalanine ammonia-lyase 1 OS=Rubus idaeus GN=PAL1 PE=2 SV=1
Pm030127	195501	107615	0.86129	Hyper-mCHH, promoter		PAL1_PRUAV Phenylalanine ammonia-lyase 1 OS=Prunus avium GN=PAL1 PE=2 SV=1
Pm018708	11867.2	5505.9	1.1079			CFI_PYRCO Chalcone--flavonone isomerase OS=Pyrus communis GN=CHI PE=2 SV=1
Pm019063	7329.08	3332.26	1.1371	Hypo-mCG, promoter		CFI_VERHY Chalcone--flavonone isomerase OS=Verbena hybrida GN=CHI PE=2 SV=1
Pm019945	768.791	302.975	1.3434			YUC10_ARATH Flavin-containing monooxygenase YUCCA10 OS=Arabidopsis thaliana GN=YUC10 PE=2 SV=1
Pm024970	13589.4	8773.96	0.63119			F3PH_ARATH Flavonoid 3'-monooxygenase OS=Arabidopsis thaliana GN=CYP75B1 PE=1 SV=1
Pm027084	30.4689	11.6857	1.3826			F3PH_ARATH Flavonoid 3'-monooxygenase OS=Arabidopsis thaliana GN=CYP75B1 PE=1 SV=1
Pm013775	16078.3	9424.63	0.77061			DFRA_CALCH Dihydroflavonol-4-reductase OS=Callistephus chinensis GN=F PE=2 SV=1
Pm013782	7855.5	4299.57	0.86951	Hyper-mCHH, promoter	Hyper-mCHG-L1, genebody	DFRA_MALDO Bifunctional dihydroflavonol 4-reductase/flavanone 4-reductase OS=Malus domestica GN=DFR PE=1 SV=1
				Hyper-mCHG, intron	Hyper-mCHG-L1, genebody
					Hyper-mCHG-Copia, downstream 2kb
Pm018402	1162.99	483.143	1.2673	Hyper-mCHH, intron		DFRA_GERHY Dihydroflavonol-4-reductase OS=Gerbera hybrida GN=DFR PE=2 SV=1
Pm023202	11476	6480.85	0.82437			DFRA_MALDO Bifunctional dihydroflavonol 4-reductase/flavanone 4-reductase OS=Malus domestica GN=DFR PE=1 SV=1
Pm017146	1362.02	592.608	1.2006			FLRT_CITMA Flavanone 7-O-glucoside 2''-O-beta-L-rhamnosyltransferase OS=Citrus maxima GN=C12RT1 PE=1 SV=1
Pm017153	2524.11	1686.67	0.5816			FLRT_CITMA Flavanone 7-O-glucoside 2''-O-beta-L-rhamnosyltransferase OS=Citrus maxima GN=C12RT1 PE=1 SV=1
Pm008680	1511.49	743.798	1.023	Hypo-mCG, exon	Hypo-mCHH-Copia, upstream 2kb	UGFGT_MEDTR Flavonoid 3-O-glucosyltransferase OS=Medicago truncatula GN=UGT78G1 PE=1 SV=1
				Hypo-mCHH, exon	Hypo-mCHH-Copia, upstream 2kb
					Hypo-mCHH-Copia, upstream 2kb
Pm008681	2689.53	1309.78	1.038			UGFGT_MEDTR Flavonoid 3-O-glucosyltransferase OS=Medicago truncatula GN=UGT78G1 PE=1 SV=1
Pm019988	106.764	66.2671	0.68805			GSTF_HYOMU Glutathione S-transferase OS=Hyoscyamus muticus PE=1 SV=1
Pm019990	7239.12	4778.89	0.59914			GSTF_HYOMU Glutathione S-transferase OS=Hyoscyamus muticus PE=1 SV=1
Pm019017	105.071	52.2176	1.0088			BH061_ARATH Transcription factor bHLH61 OS=Arabidopsis thaliana GN=BHLH61 PE=2 SV=1
Pm000447	451	296.372	0.60572			BH122_ARATH Transcription factor bHLH122 OS=Arabidopsis thaliana GN=BHLH122 PE=1 SV=1
Pm024777	60.5613	16.0551	1.9154			BH135_ARATH Transcription factor bHLH135 OS=Arabidopsis thaliana GN=BHLH135 PE=1 SV=1
Pm013132	961.109	605.762	0.66595			APL_ARATH Myb family transcription factor APL OS=Arabidopsis thaliana GN=APL PE=2 SV=2
Pm029437	253.449	64.8222	1.9671			MY113_ARATH Transcription factor MYB113 OS=Arabidopsis thaliana GN=MYB113 PE=1 SV=1
Pm013277	1188.09	504.585	1.2355	Hyper-mCHH, promoter		MYB6_ARATH Transcription repressor MYB6 OS=Arabidopsis thaliana GN=MYB6 PE=1 SV=1
Pm005570	220.237	73.3819	1.5856			MYBC_MAIZE Anthocyanin regulatory C1 protein OS=Zea mays GN=C1 PE=2 SV=1
Pm023419	731.519	334.626	1.1283			MYBC_MAIZE Anthocyanin regulatory C1 protein OS=Zea mays GN=C1 PE=2 SV=1
Pm029489	804.788	416.711	0.94956			MYBC_MAIZE Anthocyanin regulatory C1 protein OS=Zea mays GN=C1 PE=2 SV=1
Pm020189	338.186	219.74	0.62202	Hyper-mCHH, exon		WDR5_RAT WD repeat-containing protein 5 OS=Rattus norvegicus GN=Wdr5 PE=2 SV=1
Pm029975	1138.08	623.744	0.86758			Y2124_NOSS1 Uncharacterized WD repeat-containing protein all2124 OS=Nostoc sp. (strain PCC 7120 / UTEX 2576) GN=all2124 PE=4 SV=1
WT_vs_RT, downregulated
Pm020453	48.8284	226.617	-2.2145			YUC8_ARATH Flavin-containing monooxygenase YUCCA8 OS=Arabidopsis thaliana GN=YUC8 PE=2 SV=1
Pm023091	7.21085	22.9386	-1.6695			IFRH_LUPAL Isoflavone reductase homolog OS=Lupinus albus PE=2 SV=1
Pm027422	113.798	215.871	-0.92369	Hyper-mCHH, promoter		YUC2_ARATH Flavin-containing monooxygenase YUCCA2 OS=Arabidopsis thaliana GN=YUC2 PE=2 SV=1
Pm027090	109.327	199.389	-0.86694	Hypo-mCHG, promoter		F3PH_ARATH Flavonoid 3'-monooxygenase OS=Arabidopsis thaliana GN=CYP75B1 PE=1 SV=1
Pm027092	206.418	555.234	-1.4275			C75A1_PETHY Flavonoid 3',5'-hydroxylase 1 OS=Petunia hybrida GN=CYP75A1 PE=2 SV=1
Pm004176	15.5474	53.6482	-1.7869			ANGLT_ROSHC Anthocyanidin 5,3-O-glucosyltransferase OS=Rosa hybrid cultivar GN=RhGT1 PE=2 SV=1
Pm011015	153.72	272.514	-0.82602			GT6_ARATH Glycosyltransferase 6 OS=Arabidopsis thaliana GN=GT6 PE=2 SV=1
Pm031359	32.7967	67.4767	-1.0408	Hyper-mCHH, exon	Hyper-mCHH-Copia, upstream 2kb	U79B6_ARATH UDP-glycosyltransferase 79B6 OS=Arabidopsis thaliana GN=UGT79B6 PE=2 SV=1
				Hyper-mCHH, exon
Pm006139	447.791	1070.48	-1.2574			GSTF1_TOBAC Glutathione S-transferase PARB OS=Nicotiana tabacum GN=PARB PE=2 SV=1
Pm011195	1.2678	9.20113	-2.8595	Hyper-mCHG, exon	Hyper-mCHG-Helitron,downstream 2kb	GSTXC_TOBAC Probable glutathione S-transferase parC OS=Nicotiana tabacum GN=PARC PE=2 SV=1
Pm012985	860.767	5213.72	-2.5986	Hyper-mCHH, intron		GSTF7_ARATH Glutathione S-transferase OS=Arabidopsis thaliana GN=At3g03190 PE=2 SV=1
				Hyper-mCHH, exon
Pm025127	14.9654	31.866	-1.0904			GSTX6_SOYBN Probable glutathione S-transferase OS=Glycine max GN=HSP26-A PE=2 SV=1
Pm028748	8.68018	35.3369	-2.0254			BH070_ARATH Transcription factor bHLH70 OS=Arabidopsis thaliana GN=BHLH70 PE=2 SV=1
Pm021233	6.88312	18.2276	-1.405			BH113_ARATH Transcription factor bHLH113 OS=Arabidopsis thaliana GN=BHLH113 PE=2 SV=1
Pm007619	28.1391	70.2142	-1.3192			BH128_ARATH Transcription factor bHLH128 OS=Arabidopsis thaliana GN=BHLH128 PE=1 SV=1
Pm006526	0.305105	17.8245	-5.8684			BH135_ARATH Transcription factor bHLH135 OS=Arabidopsis thaliana GN=BHLH135 PE=1 SV=1
Pm006527	3.54673	32.1044	-3.1782			BH135_ARATH Transcription factor bHLH135 OS=Arabidopsis thaliana GN=BHLH135 PE=1 SV=1
Pm024780	0	4.51198	-			BH135_ARATH Transcription factor bHLH135 OS=Arabidopsis thaliana GN=BHLH135 PE=1 SV=1
Pm019386	44.7738	461.081	-3.3643	Hypo-mCHH, promoter		DRE1D_ARATH Dehydration-responsive element-binding protein 1D OS=Arabidopsis thaliana GN=DREB1D PE=2 SV=1
				Hyper-mCHH, promoter
				Hypo-mCHH, TSS
				Hypo-mCHH, exon
Pm008425	7.47209	38.5248	-2.3662			MYB05_ANTMA Myb-related protein 305 OS=Antirrhinum majus GN=MYB305 PE=2 SV=1
Pm015880	280.824	1072.88	-1.9338			MYB06_ANTMA Myb-related protein 306 OS=Antirrhinum majus GN=MYB306 PE=2 SV=1
Pm006483	5.36641	26.8636	-2.3236			MYB44_ARATH Transcription factor MYB44 OS=Arabidopsis thaliana GN=MYB44 PE=2 SV=1
Pm016295	0	4.19546	-			MYB46_ARATH Transcription factor MYB46 OS=Arabidopsis thaliana GN=MYB46 PE=2 SV=1
Pm027045	53.1342	99.7311	-0.9084			MYB5_ARATH Transcription repressor MYB5 OS=Arabidopsis thaliana GN=MYB5 PE=1 SV=1
Pm016021	145.86	239.162	-0.7134			WDR12_CHLRE Ribosome biogenesis protein WDR12 homolog OS=Chlamydomonas reinhardtii GN=CHLREDRAFT_128420 PE=3 SV=2
Pm011248	44.0442	139.35	-1.6617			WDR18_HUMAN WD repeat-containing protein 18 OS=Homo sapiens GN=WDR18 PE=1 SV=2
Pm013352	86.0996	191.695	-1.1547			MSI4_ARATH WD-40 repeat-containing protein MSI4 OS=Arabidopsis thaliana GN=MSI4 PE=1 SV=3
Pm019542	46.5817	84.2981	-0.85574			WRP73_HUMAN WD repeat-containing protein WRAP73 OS=Homo sapiens GN=WRAP73 PE=1 SV=1
Pm019209	98.1984	191.917	-0.96671			YGI3_SCHPO Uncharacterized WD repeat-containing protein C2A9.03 OS=Schizosaccharomyces pombe (strain ATCC 38366 / 972) GN=SPBC2A9.03 PE=2 SV=2
