# Supplementary material for: Substantial Epigenetic Variation Causing Flower Color Chimerism in the Ornamental Tree Prunus mume Revealed by Single Base Resolution Methylome Detection and Transcriptome Sequencing
Source: Int J Mol Sci. 2018 Aug 7;19(8):2315. doi: 10.3390/ijms19082315 (PMC6121637; doi:10.3390/ijms19082315)
Supplement: Supplementary file 1 [file ijms-19-02315-s001.zip › ijms-318958-suppl-proof done/suppl/Data 2.xlsx]

## Sheet: Sheet1
Data 2 Annotation of differently expressed transcription factors within WT vs. RT
TF_ID	Family	Type	Hyperlink	Description
Pm000974_0	AP2-EREBP	transcription factor	--	RAP27_ARATH Ethylene-responsive transcription factor RAP2-7 OS=Arabidopsis thaliana GN=RAP2-7 PE=2 SV=2
Pm002492_0	AP2-EREBP	transcription factor	--	AP2_ARATH Floral homeotic protein APETALA 2 OS=Arabidopsis thaliana GN=AP2 PE=1 SV=1
Pm004824_0	AP2-EREBP	transcription factor	--	RAP24_ARATH Ethylene-responsive transcription factor RAP2-4 OS=Arabidopsis thaliana GN=RAP2-4 PE=1 SV=1
Pm008629_0	AP2-EREBP	transcription factor	--	AP2L1_ARATH AP2-like ethylene-responsive transcription factor At1g16060 OS=Arabidopsis thaliana GN=At1g16060 PE=2 SV=1
Pm011391_0	AP2-EREBP	transcription factor	--	ERF78_ARATH Ethylene-responsive transcription factor 4 OS=Arabidopsis thaliana GN=ERF4 PE=1 SV=1
Pm013463_0	AP2-EREBP	transcription factor	--	DREB3_ARATH Dehydration-responsive element-binding protein 3 OS=Arabidopsis thaliana GN=DREB3 PE=2 SV=1
Pm015847_0	AP2-EREBP	transcription factor	--	WRI1_ARATH Ethylene-responsive transcription factor WRI1 OS=Arabidopsis thaliana GN=WRI1 PE=2 SV=1
Pm017032_0	AP2-EREBP	transcription factor	--	WRI1_ARATH Ethylene-responsive transcription factor WRI1 OS=Arabidopsis thaliana GN=WRI1 PE=2 SV=1
Pm019386_0	AP2-EREBP	transcription factor	--	DRE1D_ARATH Dehydration-responsive element-binding protein 1D OS=Arabidopsis thaliana GN=DREB1D PE=2 SV=1
Pm020059_0	AP2-EREBP	transcription factor	--	RAP23_ARATH Ethylene-responsive transcription factor RAP2-3 OS=Arabidopsis thaliana GN=RAP2-3 PE=1 SV=2
Pm021321_0	AP2-EREBP	transcription factor	--	EF109_ARATH Ethylene-responsive transcription factor ERF109 OS=Arabidopsis thaliana GN=ERF109 PE=2 SV=1
Pm022509_0	AP2-EREBP	transcription factor	--	EF114_ARATH Ethylene-responsive transcription factor ERF114 OS=Arabidopsis thaliana GN=ERF114 PE=2 SV=1
Pm023766_0	AP2-EREBP	transcription factor	--	ERF25_ARATH Ethylene-responsive transcription factor ERF025 OS=Arabidopsis thaliana GN=ERF025 PE=2 SV=1
Pm024053_0	AP2-EREBP	transcription factor	--	ERF61_ARATH Ethylene-responsive transcription factor ERF061 OS=Arabidopsis thaliana GN=ERF061 PE=2 SV=1
Pm026408_0	AP2-EREBP	transcription factor	--	EF109_ARATH Ethylene-responsive transcription factor ERF109 OS=Arabidopsis thaliana GN=ERF109 PE=2 SV=1
Pm027117_0	AP2-EREBP	transcription factor	--	ERF17_ARATH Ethylene-responsive transcription factor ERF017 OS=Arabidopsis thaliana GN=ERF017 PE=2 SV=1
Pm030475_0	AP2-EREBP	transcription factor	--	WIN1_ARATH Ethylene-responsive transcription factor WIN1 OS=Arabidopsis thaliana GN=WIN1 PE=2 SV=1
Pm008963_0	ARF	transcription factor	http://planttfdb.cbi.pku.edu.cn/family.php?fam=ARF	ARFS_ORYSJ Auxin response factor 19 OS=Oryza sativa subsp. japonica GN=ARF19 PE=2 SV=2
Pm016092_4	ARF	transcription factor	http://planttfdb.cbi.pku.edu.cn/family.php?fam=ARF	AK3_ARATH Aspartokinase 3, chloroplastic OS=Arabidopsis thaliana GN=AK3 PE=1 SV=1
Pm018352_0	ARF	transcription factor	http://planttfdb.cbi.pku.edu.cn/family.php?fam=ARF	ARFR_ARATH Auxin response factor 18 OS=Arabidopsis thaliana GN=ARF18 PE=2 SV=1
Pm018533_0	ARF	transcription factor	http://planttfdb.cbi.pku.edu.cn/family.php?fam=ARF	ARFR_ORYSJ Auxin response factor 18 OS=Oryza sativa subsp. japonica GN=ARF18 PE=2 SV=1
Pm024588_0	ARF	transcription factor	http://planttfdb.cbi.pku.edu.cn/family.php?fam=ARF	ARFB_ARATH Auxin response factor 2 OS=Arabidopsis thaliana GN=ARF2 PE=1 SV=2
Pm003530_0	AUX/IAA	transcriptional regulator	--	IAA16_ARATH Auxin-responsive protein IAA16 OS=Arabidopsis thaliana GN=IAA16 PE=2 SV=1
Pm009169_0	AUX/IAA	transcriptional regulator	--	IAA14_ARATH Auxin-responsive protein IAA14 OS=Arabidopsis thaliana GN=IAA14 PE=1 SV=2
Pm009170_0	AUX/IAA	transcriptional regulator	--	IAA4_PEA Auxin-induced protein IAA4 OS=Pisum sativum GN=IAA4/5 PE=1 SV=1
Pm013596_0	AUX/IAA	transcriptional regulator	--	AUX22_SOYBN Auxin-induced protein AUX22 OS=Glycine max GN=AUX22 PE=2 SV=1
Pm020501_0	AUX/IAA	transcriptional regulator	--	IAA11_ARATH Auxin-responsive protein IAA11 OS=Arabidopsis thaliana GN=IAA11 PE=1 SV=1
Pm027585_0	AUX/IAA	transcriptional regulator	--	--
Pm029117_0	AUX/IAA	transcriptional regulator	--	IAA34_ARATH Auxin-responsive protein IAA34 OS=Arabidopsis thaliana GN=IAA34 PE=2 SV=1
Pm005257_0	B3	transcription factor	--	Y5270_ARATH B3 domain-containing protein At5g42700 OS=Arabidopsis thaliana GN=At5g42700 PE=2 SV=2
Pm000447_0	bHLH	transcription factor	http://planttfdb.cbi.pku.edu.cn/family.php?fam=bHLH	BH122_ARATH Transcription factor bHLH122 OS=Arabidopsis thaliana GN=BHLH122 PE=1 SV=1
Pm003171_0	bHLH	transcription factor		BH149_ARATH Transcription factor bHLH149 OS=Arabidopsis thaliana GN=BHLH149 PE=1 SV=1
Pm006526_0	bHLH	transcription factor	http://planttfdb.cbi.pku.edu.cn/family.php?fam=bHLH	BH135_ARATH Transcription factor bHLH135 OS=Arabidopsis thaliana GN=BHLH135 PE=1 SV=1
Pm006527_0	bHLH	transcription factor	http://planttfdb.cbi.pku.edu.cn/family.php?fam=bHLH	BH135_ARATH Transcription factor bHLH135 OS=Arabidopsis thaliana GN=BHLH135 PE=1 SV=1
Pm006609_0	bHLH	transcription factor	http://planttfdb.cbi.pku.edu.cn/family.php?fam=bHLH	BPE_ARATH Transcription factor BPE OS=Arabidopsis thaliana GN=BPE PE=2 SV=1
Pm007619_0	bHLH	transcription factor	http://planttfdb.cbi.pku.edu.cn/family.php?fam=bHLH	BH128_ARATH Transcription factor bHLH128 OS=Arabidopsis thaliana GN=BHLH128 PE=1 SV=1
Pm019017_0	bHLH	transcription factor		BH061_ARATH Transcription factor bHLH61 OS=Arabidopsis thaliana GN=BHLH61 PE=2 SV=1
Pm020164_0	bHLH	transcription factor	http://planttfdb.cbi.pku.edu.cn/family.php?fam=bHLH	GL3_ARATH Transcription factor GLABRA 3 OS=Arabidopsis thaliana GN=GL3 PE=1 SV=1
Pm020189_0	bHLH	transcription factor		WDR5_RAT WD repeat-containing protein 5 OS=Rattus norvegicus GN=Wdr5 PE=2 SV=1
Pm021233_0	bHLH	transcription factor		BH113_ARATH Transcription factor bHLH113 OS=Arabidopsis thaliana GN=BHLH113 PE=2 SV=1
Pm024587_0	bHLH	transcription factor	http://planttfdb.cbi.pku.edu.cn/family.php?fam=bHLH	ICE1_ARATH Transcription factor ICE1 OS=Arabidopsis thaliana GN=SCRM PE=1 SV=1
Pm024777_0	bHLH	transcription factor		BH135_ARATH Transcription factor bHLH135 OS=Arabidopsis thaliana GN=BHLH135 PE=1 SV=1
Pm024780_0	bHLH	transcription factor	http://planttfdb.cbi.pku.edu.cn/family.php?fam=bHLH	BH135_ARATH Transcription factor bHLH135 OS=Arabidopsis thaliana GN=BHLH135 PE=1 SV=1
Pm025009_0	bHLH	transcription factor	http://planttfdb.cbi.pku.edu.cn/family.php?fam=bHLH	BIM1_ARATH Transcription factor BIM1 OS=Arabidopsis thaliana GN=BIM1 PE=1 SV=2
Pm026389_0	bHLH	transcription factor	http://planttfdb.cbi.pku.edu.cn/family.php?fam=bHLH	SPT_ARATH Transcription factor SPATULA OS=Arabidopsis thaliana GN=SPT PE=1 SV=1
Pm028748_0	bHLH	transcription factor	http://planttfdb.cbi.pku.edu.cn/family.php?fam=bHLH	BH070_ARATH Transcription factor bHLH70 OS=Arabidopsis thaliana GN=BHLH70 PE=2 SV=1
Pm028948_0	bHLH	transcription factor	http://planttfdb.cbi.pku.edu.cn/family.php?fam=bHLH	ORG2_ARATH Transcription factor ORG2 OS=Arabidopsis thaliana GN=ORG2 PE=1 SV=1
Pm000251_0	bZIP	transcription factor	http://planttfdb.cbi.pku.edu.cn/family.php?fam=bZIP	RF2B_ORYSJ Transcription factor RF2b OS=Oryza sativa subsp. japonica GN=RF2b PE=1 SV=1
Pm002037_0	bZIP	transcription factor	http://planttfdb.cbi.pku.edu.cn/family.php?fam=bZIP	TGA1_ARATH Transcription factor TGA1 OS=Arabidopsis thaliana GN=TGA1 PE=1 SV=2
Pm007163_0	bZIP	transcription factor	http://planttfdb.cbi.pku.edu.cn/family.php?fam=bZIP	HYH_ARATH Transcription factor HY5-like OS=Arabidopsis thaliana GN=HYH PE=1 SV=1
Pm011353_0	bZIP	transcription factor	http://planttfdb.cbi.pku.edu.cn/family.php?fam=bZIP	VIP1_ARATH Transcription factor VIP1 OS=Arabidopsis thaliana GN=VIP1 PE=1 SV=1
Pm014253_0	bZIP	transcription factor	http://planttfdb.cbi.pku.edu.cn/family.php?fam=bZIP	RF2B_ORYSJ Transcription factor RF2b OS=Oryza sativa subsp. japonica GN=RF2b PE=1 SV=1
Pm019060_0	bZIP	transcription factor	http://planttfdb.cbi.pku.edu.cn/family.php?fam=bZIP	RF2B_ORYSJ Transcription factor RF2b OS=Oryza sativa subsp. japonica GN=RF2b PE=1 SV=1
Pm021430_0	bZIP	transcription factor	http://planttfdb.cbi.pku.edu.cn/family.php?fam=bZIP	AI5L6_ARATH ABSCISIC ACID-INSENSITIVE 5-like protein 6 OS=Arabidopsis thaliana GN=ABF3 PE=1 SV=1
Pm021642_0	bZIP	transcription factor	http://planttfdb.cbi.pku.edu.cn/family.php?fam=bZIP	--
Pm026679_0	bZIP	transcription factor	http://planttfdb.cbi.pku.edu.cn/family.php?fam=bZIP	OCS1_MAIZE Ocs element-binding factor 1 OS=Zea mays GN=OBF1 PE=2 SV=2
Pm030514_0	bZIP	transcription factor	http://planttfdb.cbi.pku.edu.cn/family.php?fam=bZIP	OCS1_MAIZE Ocs element-binding factor 1 OS=Zea mays GN=OBF1 PE=2 SV=2
Pm014937_0	C2C2-CO-like	transcription factor	--	COL9_ARATH Zinc finger protein CONSTANS-LIKE 9 OS=Arabidopsis thaliana GN=COL9 PE=2 SV=1
Pm019959_0	C2C2-CO-like	transcription factor	--	COL13_ARATH Zinc finger protein CONSTANS-LIKE 13 OS=Arabidopsis thaliana GN=COL13 PE=2 SV=1
Pm009975_0	C2C2-Dof	transcription factor	--	DOF53_ARATH Dof zinc finger protein DOF5.3 OS=Arabidopsis thaliana GN=DOF5.3 PE=2 SV=1
Pm019710_0	C2C2-Dof	transcription factor	--	DOF46_ARATH Dof zinc finger protein DOF4.6 OS=Arabidopsis thaliana GN=DOF4.6 PE=2 SV=2
Pm022643_0	C2C2-Dof	transcription factor	--	DOF12_ARATH Dof zinc finger protein DOF1.2 OS=Arabidopsis thaliana GN=DOF1.2 PE=2 SV=1
Pm024898_0	C2C2-Dof	transcription factor	--	DOF33_ARATH Dof zinc finger protein DOF3.3 OS=Arabidopsis thaliana GN=DOF3.3 PE=1 SV=2
Pm005161_0	C2C2-GATA	transcription factor	--	GAT12_ARATH GATA transcription factor 12 OS=Arabidopsis thaliana GN=GATA12 PE=2 SV=1
Pm008287_0	C2C2-GATA	transcription factor	--	GAT15_ARATH GATA transcription factor 15 OS=Arabidopsis thaliana GN=GATA15 PE=2 SV=2
Pm013440_0	C2C2-GATA	transcription factor	--	GATA9_ARATH GATA transcription factor 9 OS=Arabidopsis thaliana GN=GATA9 PE=2 SV=1
Pm018532_0	C2C2-GATA	transcription factor	--	GATA8_ARATH GATA transcription factor 8 OS=Arabidopsis thaliana GN=GATA8 PE=2 SV=1
Pm000815_0	C2H2	transcription factor	http://planttfdb.cbi.pku.edu.cn/family.php?fam=C2H2	ZFP1_WHEAT Zinc finger protein 1 OS=Triticum aestivum PE=2 SV=1
Pm002762_0	C2H2	transcription factor	http://planttfdb.cbi.pku.edu.cn/family.php?fam=C2H2	ZFP1_WHEAT Zinc finger protein 1 OS=Triticum aestivum PE=2 SV=1
Pm006221_0	C2H2	transcription factor	http://planttfdb.cbi.pku.edu.cn/family.php?fam=C2H2	--
Pm017805_0	C2H2	transcription factor	http://planttfdb.cbi.pku.edu.cn/family.php?fam=C2H2	ZFP1_WHEAT Zinc finger protein 1 OS=Triticum aestivum PE=2 SV=1
Pm020721_2	C2H2	transcription factor	http://planttfdb.cbi.pku.edu.cn/family.php?fam=C2H2	UGAL2_ARATH UDP-galactose transporter 2 OS=Arabidopsis thaliana GN=UDP-GALT2 PE=2 SV=1
Pm026327_0	C2H2	transcription factor	http://planttfdb.cbi.pku.edu.cn/family.php?fam=C2H2	ZFP1_WHEAT Zinc finger protein 1 OS=Triticum aestivum PE=2 SV=1
Pm026593_0	C2H2	transcription factor	http://planttfdb.cbi.pku.edu.cn/family.php?fam=C2H2	MGP_ARATH Zinc finger protein MAGPIE OS=Arabidopsis thaliana GN=MGP PE=1 SV=1
Pm000578_0	C3H	transcription factor	http://planttfdb.cbi.pku.edu.cn/family.php?fam=C3H	C3H66_ARATH Zinc finger CCCH domain-containing protein 66 OS=Arabidopsis thaliana GN=At5g58620 PE=2 SV=1
Pm010126_0	C3H	transcription factor	http://planttfdb.cbi.pku.edu.cn/family.php?fam=C3H	GDL84_ARATH GDSL esterase/lipase At5g45920 OS=Arabidopsis thaliana GN=At5g45920 PE=2 SV=1
Pm015035_0	C3H	transcription factor	http://planttfdb.cbi.pku.edu.cn/family.php?fam=C3H	C3H18_ARATH Zinc finger CCCH domain-containing protein 18 OS=Arabidopsis thaliana GN=At2g05160 PE=2 SV=1
Pm027273_0	C3H	transcription factor	http://planttfdb.cbi.pku.edu.cn/family.php?fam=C3H	C3H20_ARATH Zinc finger CCCH domain-containing protein 20 OS=Arabidopsis thaliana GN=At2g19810 PE=2 SV=1
Pm029133_0	C3H	transcription factor	http://planttfdb.cbi.pku.edu.cn/family.php?fam=C3H	C3H15_ARATH Zinc finger CCCH domain-containing protein 15 OS=Arabidopsis thaliana GN=At1g68200 PE=2 SV=1
Pm009259_0	CPP	transcription factor	--	LIN54_DROME Protein lin-54 homolog OS=Drosophila melanogaster GN=mip120 PE=1 SV=1
Pm024294_0	FHA	transcription factor	--	TYDP1_RAT Tyrosyl-DNA phosphodiesterase 1 OS=Rattus norvegicus GN=Tdp1 PE=2 SV=1
Pm026371_0	FHA	transcription factor	--	ABA2_PRUAR Zeaxanthin epoxidase, chloroplastic OS=Prunus armeniaca PE=2 SV=1
Pm013132_0	G2-like	transcription factor	http://planttfdb.cbi.pku.edu.cn/family.php?fam=G2-like	APL_ARATH Myb family transcription factor APL OS=Arabidopsis thaliana GN=APL PE=2 SV=2
Pm029235_0	G2-like	transcription factor	http://planttfdb.cbi.pku.edu.cn/family.php?fam=G2-like	KAN2_ARATH Probable transcription factor KAN2 OS=Arabidopsis thaliana GN=KAN2 PE=2 SV=1
Pm027956_0	GeBP	transcription factor	--	--
Pm003465_0	GNAT	transcriptional regulator	--	YOAA_BACSU Uncharacterized N-acetyltransferase YoaA OS=Bacillus subtilis GN=yoaA PE=3 SV=2
Pm009288_0	GNAT	transcriptional regulator	--	YP20_BACLI Uncharacterized N-acetyltransferase p20 OS=Bacillus licheniformis GN=p20 PE=4 SV=1
Pm009289_0	GNAT	transcriptional regulator	--	YP20_BACLI Uncharacterized N-acetyltransferase p20 OS=Bacillus licheniformis GN=p20 PE=4 SV=1
Pm027071_0	GNAT	transcriptional regulator	--	--
Pm002956_0	GRAS	transcription factor	http://planttfdb.cbi.pku.edu.cn/family.php?fam=GRAS	SCR_ARATH Protein SCARECROW OS=Arabidopsis thaliana GN=SCR PE=1 SV=1
Pm015021_0	GRAS	transcription factor	http://planttfdb.cbi.pku.edu.cn/family.php?fam=GRAS	PAT1_ARATH Scarecrow-like transcription factor PAT1 OS=Arabidopsis thaliana GN=PAT1 PE=2 SV=1
Pm017821_0	GRAS	transcription factor	http://planttfdb.cbi.pku.edu.cn/family.php?fam=GRAS	SCL6_ARATH Scarecrow-like protein 6 OS=Arabidopsis thaliana GN=SCL6 PE=1 SV=1
Pm022704_0	GRAS	transcription factor	http://planttfdb.cbi.pku.edu.cn/family.php?fam=GRAS	SCL1_ARATH Scarecrow-like protein 1 OS=Arabidopsis thaliana GN=SCL1 PE=2 SV=1
Pm026616_0	GRAS	transcription factor	http://planttfdb.cbi.pku.edu.cn/family.php?fam=GRAS	SCL4_ARATH Scarecrow-like protein 4 OS=Arabidopsis thaliana GN=SCL4 PE=1 SV=1
Pm027468_0	GRAS	transcription factor	http://planttfdb.cbi.pku.edu.cn/family.php?fam=GRAS	GAI_ARATH DELLA protein GAI OS=Arabidopsis thaliana GN=GAI PE=1 SV=1
Pm027468_2	GRAS	transcription factor	http://planttfdb.cbi.pku.edu.cn/family.php?fam=GRAS	GAI_ARATH DELLA protein GAI OS=Arabidopsis thaliana GN=GAI PE=1 SV=1
Pm019687_0	GRF	transcription factor	http://planttfdb.cbi.pku.edu.cn/family.php?fam=GRF	--
Pm002327_0	HB	transcription factor	--	HAT22_ARATH Homeobox-leucine zipper protein HAT22 OS=Arabidopsis thaliana GN=HAT22 PE=1 SV=1
Pm003159_0	HB	transcription factor	--	KNOS1_ORYSJ Homeobox protein knotted-1-like 1 OS=Oryza sativa subsp. japonica GN=OSH6 PE=2 SV=1
Pm013549_0	HB	transcription factor	--	HGL2_ARATH Homeobox-leucine zipper protein GLABRA 2 OS=Arabidopsis thaliana GN=GL2 PE=2 SV=3
Pm024816_0	HB	transcription factor	--	HAT5_ARATH Homeobox-leucine zipper protein HAT5 OS=Arabidopsis thaliana GN=HAT5 PE=1 SV=1
Pm025933_0	HB	transcription factor	--	HAT14_ARATH Homeobox-leucine zipper protein HAT14 OS=Arabidopsis thaliana GN=HAT14 PE=2 SV=3
Pm026023_0	HB	transcription factor	--	BLH1_ARATH BEL1-like homeodomain protein 1 OS=Arabidopsis thaliana GN=BLH1 PE=1 SV=1
Pm026793_0	HB	transcription factor	--	WOX13_ARATH WUSCHEL-related homeobox 13 OS=Arabidopsis thaliana GN=WOX13 PE=2 SV=1
Pm028537_0	HB	transcription factor	--	KNAT6_ARATH Homeobox protein knotted-1-like 6 OS=Arabidopsis thaliana GN=KNAT6 PE=1 SV=1
Pm027421_0	HSF	transcription factor	http://planttfdb.cbi.pku.edu.cn/family.php?fam=HSF	HSFC1_ARATH Heat stress transcription factor C-1 OS=Arabidopsis thaliana GN=HSFC1 PE=2 SV=1
Pm012309_0	IWS1	transcriptional regulator	--	--
Pm005411_0	LIM	transcription factor	--	SF3_HELAN Pollen-specific protein SF3 OS=Helianthus annuus GN=SF3 PE=2 SV=1
Pm015540_0	LOB	transcription factor	--	LBD41_ARATH LOB domain-containing protein 41 OS=Arabidopsis thaliana GN=LBD41 PE=2 SV=1
Pm015540_1	LOB	transcription factor	--	LBD41_ARATH LOB domain-containing protein 41 OS=Arabidopsis thaliana GN=LBD41 PE=2 SV=1
Pm001264_0	MADS	transcription factor	--	--
Pm004349_0	MADS	transcription factor	--	MAD27_ORYSJ MADS-box transcription factor 27 OS=Oryza sativa subsp. japonica GN=MADS27 PE=2 SV=2
Pm010346_0	MADS	transcription factor	--	AG_PANGI Floral homeotic protein AGAMOUS OS=Panax ginseng GN=AG2 PE=2 SV=1
Pm025026_0	MADS	transcription factor	--	AGL8_SOLTU Agamous-like MADS-box protein AGL8 homolog OS=Solanum tuberosum PE=2 SV=1
Pm025027_0	MADS	transcription factor	--	CMB1_DIACA MADS-box protein CMB1 OS=Dianthus caryophyllus GN=CMB1 PE=2 SV=1
Pm027402_0	MBF1	transcriptional regulator	--	MBF1C_ARATH Multiprotein-bridging factor 1c OS=Arabidopsis thaliana GN=MBF1C PE=1 SV=1
Pm009601_0	mTERF	transcriptional regulator	--	--
Pm017658_0	mTERF	transcriptional regulator	--	--
Pm022190_0	mTERF	transcriptional regulator	--	--
Pm003647_0	MYB	transcription factor	http://planttfdb.cbi.pku.edu.cn/family.php?fam=MYB	VDE_SPIOL Violaxanthin de-epoxidase, chloroplastic OS=Spinacia oleracea GN=VDE1 PE=1 SV=2
Pm005570_0	MYB	transcription factor	http://planttfdb.cbi.pku.edu.cn/family.php?fam=MYB	MYBC_MAIZE Anthocyanin regulatory C1 protein OS=Zea mays GN=C1 PE=2 SV=1
Pm006483_0	MYB	transcription factor	http://planttfdb.cbi.pku.edu.cn/family.php?fam=MYB	MYB44_ARATH Transcription factor MYB44 OS=Arabidopsis thaliana GN=MYB44 PE=2 SV=1
Pm008294_0	MYB	transcription factor	http://planttfdb.cbi.pku.edu.cn/family.php?fam=MYB	AMSH3_ARATH AMSH-like ubiquitin thiolesterase 3 OS=Arabidopsis thaliana GN=AMSH3 PE=1 SV=2
Pm008425_0	MYB	transcription factor	http://planttfdb.cbi.pku.edu.cn/family.php?fam=MYB	MYB05_ANTMA Myb-related protein 305 OS=Antirrhinum majus GN=MYB305 PE=2 SV=1
Pm009748_0	MYB	transcription factor	http://planttfdb.cbi.pku.edu.cn/family.php?fam=MYB	CPC_ARATH Transcription factor CPC OS=Arabidopsis thaliana GN=CPC PE=1 SV=1
Pm010365_0	MYB	transcription factor	http://planttfdb.cbi.pku.edu.cn/family.php?fam=MYB	CEF1_CANAL Pre-mRNA-splicing factor CEF1 OS=Candida albicans GN=CEF1 PE=3 SV=1
Pm013277_0	MYB	transcription factor	http://planttfdb.cbi.pku.edu.cn/family.php?fam=MYB	MYB6_ARATH Transcription repressor MYB6 OS=Arabidopsis thaliana GN=MYB6 PE=1 SV=1
Pm015047_0	MYB	transcription factor	http://planttfdb.cbi.pku.edu.cn/family.php?fam=MYB	TADA2_ORYSJ Transcriptional adapter ADA2 OS=Oryza sativa subsp. japonica GN=ADA2 PE=2 SV=2
Pm015880_0	MYB	transcription factor	http://planttfdb.cbi.pku.edu.cn/family.php?fam=MYB	MYB06_ANTMA Myb-related protein 306 OS=Antirrhinum majus GN=MYB306 PE=2 SV=1
Pm016295_0	MYB	transcription factor	http://planttfdb.cbi.pku.edu.cn/family.php?fam=MYB	MYB46_ARATH Transcription factor MYB46 OS=Arabidopsis thaliana GN=MYB46 PE=2 SV=1
Pm020122_0	MYB	transcription factor	http://planttfdb.cbi.pku.edu.cn/family.php?fam=MYB	KLP5_SCHPO Kinesin-like protein 5 OS=Schizosaccharomyces pombe (strain ATCC 38366 / 972) GN=klp5 PE=1 SV=1
Pm021762_0	MYB	transcription factor	http://planttfdb.cbi.pku.edu.cn/family.php?fam=MYB	--
Pm023419_0	MYB	transcription factor	http://planttfdb.cbi.pku.edu.cn/family.php?fam=MYB	MYBC_MAIZE Anthocyanin regulatory C1 protein OS=Zea mays GN=C1 PE=2 SV=1
Pm027045_0	MYB	transcription factor	http://planttfdb.cbi.pku.edu.cn/family.php?fam=MYB	MYB5_ARATH Transcription repressor MYB5 OS=Arabidopsis thaliana GN=MYB5 PE=1 SV=1
Pm029437_0	MYB	transcription factor	http://planttfdb.cbi.pku.edu.cn/family.php?fam=MYB	MY113_ARATH Transcription factor MYB113 OS=Arabidopsis thaliana GN=MYB113 PE=1 SV=1
Pm029438_0	MYB	transcription factor	http://planttfdb.cbi.pku.edu.cn/family.php?fam=MYB	MY113_ARATH Transcription factor MYB113 OS=Arabidopsis thaliana GN=MYB113 PE=1 SV=1
Pm029440_0	MYB	transcription factor	http://planttfdb.cbi.pku.edu.cn/family.php?fam=MYB	MY113_ARATH Transcription factor MYB113 OS=Arabidopsis thaliana GN=MYB113 PE=1 SV=1
Pm029442_0	MYB	transcription factor	http://planttfdb.cbi.pku.edu.cn/family.php?fam=MYB	MY113_ARATH Transcription factor MYB113 OS=Arabidopsis thaliana GN=MYB113 PE=1 SV=1
Pm029489_0	MYB	transcription factor	http://planttfdb.cbi.pku.edu.cn/family.php?fam=MYB	MYBC_MAIZE Anthocyanin regulatory C1 protein OS=Zea mays GN=C1 PE=2 SV=1
Pm011604_0	NAC	transcription factor	http://planttfdb.cbi.pku.edu.cn/family.php?fam=NAC	NAC18_ARATH NAC domain-containing protein 18 OS=Arabidopsis thaliana GN=NAC018 PE=2 SV=1
Pm019659_0	NAC	transcription factor	http://planttfdb.cbi.pku.edu.cn/family.php?fam=NAC	NAC78_ARATH NAC domain-containing protein 78 OS=Arabidopsis thaliana GN=NAC078 PE=2 SV=2
Pm022916_0	NAC	transcription factor	http://planttfdb.cbi.pku.edu.cn/family.php?fam=NAC	NAC31_ARATH Protein CUP-SHAPED COTYLEDON 3 OS=Arabidopsis thaliana GN=NAC031 PE=1 SV=1
Pm030099_0	NAC	transcription factor	http://planttfdb.cbi.pku.edu.cn/family.php?fam=NAC	NAC29_ARATH NAC domain-containing protein 29 OS=Arabidopsis thaliana GN=NAC029 PE=2 SV=1
Pm000264_0	OFP	transcription factor	--	--
Pm016915_0	OFP	transcription factor	--	--
Pm015023_0	Orphans	transcriptional regulator	--	AHK2_ARATH Histidine kinase 2 OS=Arabidopsis thaliana GN=AHK2 PE=1 SV=1
Pm015234_0	Orphans	transcriptional regulator	--	COL14_ARATH Zinc finger protein CONSTANS-LIKE 14 OS=Arabidopsis thaliana GN=COL14 PE=2 SV=2
Pm020432_0	Orphans	transcriptional regulator	--	ARR22_ARATH Two-component response regulator ARR22 OS=Arabidopsis thaliana GN=ARR22 PE=2 SV=1
Pm021850_0	Orphans	transcriptional regulator	--	STHX_ARATH Probable salt tolerance-like protein At1g75540 OS=Arabidopsis thaliana GN=At1g75540 PE=2 SV=1
Pm026729_0	Orphans	transcriptional regulator	--	STHY_ARATH Probable salt tolerance-like protein At1g78600 OS=Arabidopsis thaliana GN=At1g78600 PE=2 SV=2
Pm010787_0	PHD	transcriptional regulator	--	CHD5_HUMAN Chromodomain-helicase-DNA-binding protein 5 OS=Homo sapiens GN=CHD5 PE=1 SV=1
Pm023220_0	PLATZ	transcription factor	--	--
Pm002827_0	Pseudo ARR-B	transcriptional regulator	--	APRR7_ARATH Two-component response regulator-like APRR7 OS=Arabidopsis thaliana GN=APRR7 PE=2 SV=1
Pm019675_0	Pseudo ARR-B	transcriptional regulator	--	PRR95_ORYSJ Two-component response regulator-like PRR95 OS=Oryza sativa subsp. japonica GN=PRR95 PE=2 SV=1
Pm022964_0	RWP-RK	transcription factor	--	NLP4_ARATH Protein NLP4 OS=Arabidopsis thaliana GN=NLP4 PE=2 SV=1
Pm024166_0	RWP-RK	transcription factor	--	NLP7_ARATH Protein NLP7 OS=Arabidopsis thaliana GN=NLP7 PE=1 SV=2
Pm007035_0	SBP	transcription factor	http://planttfdb.cbi.pku.edu.cn/family.php?fam=SBP	SPL13_ARATH Squamosa promoter-binding-like protein 13 OS=Arabidopsis thaliana GN=SPL13 PE=2 SV=2
Pm030597_0	SBP	transcription factor	http://planttfdb.cbi.pku.edu.cn/family.php?fam=SBP	SPL6_ARATH Squamosa promoter-binding-like protein 6 OS=Arabidopsis thaliana GN=SPL6 PE=2 SV=2
Pm007139_0	SET	transcriptional regulator	--	ASHR2_ARATH Histone-lysine N-methyltransferase ASHR2 OS=Arabidopsis thaliana GN=ASHR2 PE=2 SV=3
Pm008628_0	SET	transcriptional regulator	--	ASHR3_ARATH Histone-lysine N-methyltransferase ASHR3 OS=Arabidopsis thaliana GN=ASHR3 PE=1 SV=1
Pm015069_0	SET	transcriptional regulator	--	RBCMT_TOBAC Ribulose-1,5 bisphosphate carboxylase/oxygenase large subunit N-methyltransferase, chloroplastic OS=Nicotiana tabacum GN=RBCMT PE=2 SV=1
Pm020071_0	SET	transcriptional regulator	--	EZA1_ARATH Histone-lysine N-methyltransferase EZA1 OS=Arabidopsis thaliana GN=EZA1 PE=2 SV=1
Pm026125_0	SET	transcriptional regulator	--	ATXR4_ARATH Histone-lysine N-methyltransferase ATXR4 OS=Arabidopsis thaliana GN=ATXR4 PE=2 SV=2
Pm026940_0	SET	transcriptional regulator	--	SUVH3_ARATH Histone-lysine N-methyltransferase, H3 lysine-9 specific SUVH3 OS=Arabidopsis thaliana GN=SUVH3 PE=2 SV=2
Pm019782_0	Sigma70-like	transcription factor	--	RPOD_NOSS1 RNA polymerase sigma factor rpoD OS=Nostoc sp. (strain PCC 7120 / UTEX 2576) GN=rpoD PE=3 SV=1
Pm030137_0	Sigma70-like	transcription factor	--	RPOD_NOSS1 RNA polymerase sigma factor rpoD OS=Nostoc sp. (strain PCC 7120 / UTEX 2576) GN=rpoD PE=3 SV=1
Pm029646_0	SNF2	transcriptional regulator	--	INO80_ARATH DNA helicase INO80 complex homolog 1 OS=Arabidopsis thaliana GN=INO80 PE=2 SV=2
Pm017412_4	SWI/SNF-BAF60b	transcriptional regulator	--	--
Pm007054_0	TCP	transcription factor	http://planttfdb.cbi.pku.edu.cn/family.php?fam=TCP	TCP20_ARATH Transcription factor TCP20 OS=Arabidopsis thaliana GN=TCP20 PE=1 SV=1
Pm018100_0	TCP	transcription factor	http://planttfdb.cbi.pku.edu.cn/family.php?fam=TCP	TCP9_ARATH Transcription factor TCP9 OS=Arabidopsis thaliana GN=TCP9 PE=2 SV=1
Pm019399_0	TCP	transcription factor	http://planttfdb.cbi.pku.edu.cn/family.php?fam=TCP	TCP19_ARATH Transcription factor TCP19 OS=Arabidopsis thaliana GN=TCP19 PE=2 SV=1
Pm030138_0	TCP	transcription factor	http://planttfdb.cbi.pku.edu.cn/family.php?fam=TCP	TCP11_ARATH Transcription factor TCP11 OS=Arabidopsis thaliana GN=TCP11 PE=2 SV=1
Pm018394_0	TRAF	transcription factor	--	Y4845_ARATH BTB/POZ domain-containing protein At4g08455 OS=Arabidopsis thaliana GN=At4g08455 PE=1 SV=1
Pm003502_0	Trihelix	transcription factor	http://planttfdb.cbi.pku.edu.cn/family.php?fam=Trihelix	GTL2_ARATH Trihelix transcription factor GTL2 OS=Arabidopsis thaliana GN=At5g28300 PE=2 SV=1
Pm005837_0	TUB	transcription factor	--	TLP6_ARATH Tubby-like F-box protein 6 OS=Arabidopsis thaliana GN=TULP6 PE=2 SV=1
Pm008113_0	TUB	transcription factor	--	TLP3_ARATH Tubby-like F-box protein 3 OS=Arabidopsis thaliana GN=TULP3 PE=2 SV=1
Pm011248_0	WD	transcription factor	--	WDR18_HUMAN WD repeat-containing protein 18 OS=Homo sapiens GN=WDR18 PE=1 SV=2
Pm013352_0	WD	transcription factor	--	MSI4_ARATH WD-40 repeat-containing protein MSI4 OS=Arabidopsis thaliana GN=MSI4 PE=1 SV=3
Pm016021_0	WD	transcription factor	--	WDR12_CHLRE Ribosome biogenesis protein WDR12 homolog OS=Chlamydomonas reinhardtii GN=CHLREDRAFT_128420 PE=3 SV=2
Pm019209_0	WD	transcription factor	--	YGI3_SCHPO Uncharacterized WD repeat-containing protein C2A9.03 OS=Schizosaccharomyces pombe (strain ATCC 38366 / 972) GN=SPBC2A9.03 PE=2 SV=2
Pm019542_0	WD	transcription factor	--	WRP73_HUMAN WD repeat-containing protein WRAP73 OS=Homo sapiens GN=WRAP73 PE=1 SV=1
Pm029975_0	WD	transcription factor	--	Y2124_NOSS1 Uncharacterized WD repeat-containing protein all2124 OS=Nostoc sp. (strain PCC 7120 / UTEX 2576) GN=all2124 PE=4 SV=1
Pm005698_0	WRKY	transcription factor	--	WRK18_ARATH WRKY transcription factor 18 OS=Arabidopsis thaliana GN=WRKY18 PE=1 SV=2
Pm009679_0	WRKY	transcription factor	http://planttfdb.cbi.pku.edu.cn/family.php?fam=WRKY	WRKY6_ARATH WRKY transcription factor 6 OS=Arabidopsis thaliana GN=WRKY6 PE=1 SV=1
Pm013791_0	WRKY	transcription factor	--	WRK40_ARATH Probable WRKY transcription factor 40 OS=Arabidopsis thaliana GN=WRKY40 PE=1 SV=1
Pm015937_0	WRKY	transcription factor	http://planttfdb.cbi.pku.edu.cn/family.php?fam=WRKY	WRKY4_ARATH Probable WRKY transcription factor 4 OS=Arabidopsis thaliana GN=WRKY4 PE=1 SV=2
Pm018219_0	WRKY	transcription factor	http://planttfdb.cbi.pku.edu.cn/family.php?fam=WRKY	WRK22_ARATH WRKY transcription factor 22 OS=Arabidopsis thaliana GN=WRKY22 PE=2 SV=1
Pm020069_0	WRKY	transcription factor	http://planttfdb.cbi.pku.edu.cn/family.php?fam=WRKY	WRK35_ARATH Probable WRKY transcription factor 35 OS=Arabidopsis thaliana GN=WRKY35 PE=2 SV=1
Pm023533_0	WRKY	transcription factor	http://planttfdb.cbi.pku.edu.cn/family.php?fam=WRKY	WRK21_ARATH Probable WRKY transcription factor 21 OS=Arabidopsis thaliana GN=WRKY21 PE=1 SV=1
