# Supplementary material for: Substantial Epigenetic Variation Causing Flower Color Chimerism in the Ornamental Tree Prunus mume Revealed by Single Base Resolution Methylome Detection and Transcriptome Sequencing
Source: Int J Mol Sci. 2018 Aug 7;19(8):2315. doi: 10.3390/ijms19082315 (PMC6121637; doi:10.3390/ijms19082315)
Supplement: Supplementary file 1 [file ijms-19-02315-s001.zip › ijms-318958-suppl-proof done/suppl/Data 3.xlsx]

## Sheet: Sheet1
Data 3 Annotation of differently methylated TEs and the insertion sites
TE_id	Chromosome	TE_star	TE_end	TE_type	Gene_ID	Gene_star	Gene_end	Strand	Type	mC pattern	Direction
ID=P.DR003814	C5033915	5423	5496	Copia	Pm027956	4063	6062	-	DOWN2000	CHH	hyper
ID=P.DR004378	Pm1	3092975	3093284	hAT-Tag1	Pm000495	3092673	3094672	+	DOWN2000	CHH	hyper
ID=P.DR004906	Pm1	5638773	5638863	Copia	Pm000924	5637582	5644228	+	Genebody	CHH	hyper
ID=P.DR004907	Pm1	5645357	5646486	L1	Pm000924	5644229	5646228	-	UP2000	CHH	hyper
ID=P.DR005902	Pm1	9247456	9247541	Helitron	Pm001341	9242220	9254807	+	Genebody	CHH	hyper
ID=P.DR005903	Pm1	9249656	9249728	hAT-Tip100	Pm001341	9242220	9254807	+	Genebody	CHH	hyper
ID=P.DR005904	Pm1	9250630	9250896	Copia	Pm001341	9242220	9254807	+	Genebody	CHH	hyper
ID=P.DR005926	Pm1	9326757	9327467	Copia	Pm001350	9326826	9328825	-	DOWN2000	CG	hyper
ID=P.DR005927	Pm1	9333978	9334440	hAT-Tip100	Pm001350	9332261	9334260	+	UP2000	CG	hyper
ID=P.DR006053	Pm1	9548377	9548893	PIF-Harbinger	Pm001367	9547934	9549933	-	UP2000	CHH	hyper
ID=P.DR006196	Pm1	9883388	9883479	Copia	Pm001408	9882470	9884469	-	UP2000	CHH	hyper
ID=P.DR007102	Pm1	12233930	12235347	Copia	Pm001659	12234731	12236730	-	UP2000	CG	hyper
ID=P.DR008378	Pm1	15468230	15468422	PIF-Harbinger	Pm001976	15464711	15474264	-	Genebody	CHG	hypo
ID=P.DR008379	Pm1	15469810	15469880	PIF-Harbinger	Pm001976	15464711	15474264	+	Genebody	CHG	hypo
ID=P.DR008878	Pm1	16897635	16898276	Caulimovirus	Pm002129	16897271	16899270	-	DOWN2000	CHH	hypo
ID=P.DR008879	Pm1	16898369	16898429	Caulimovirus	Pm002129	16897271	16899270	-	DOWN2000	CHH	hypo
ID=P.DR008880	Pm1	16900457	16900661	hAT-Tip100	Pm002129	16899271	16906203	-	Genebody	CHH	hypo
ID=P.DR008881	Pm1	16900661	16901049	hAT-Tip100	Pm002129	16899271	16906203	-	Genebody	CHH	hypo
ID=P.DR008957	Pm1	17150792	17152413	Copia	Pm002164	17151279	17153278	+	DOWN2000	CG	hyper
ID=P.DR010069	Pm1	22257776	22257824	Copia	Pm002929	22252846	22258312	+	Genebody	CHH	hyper
ID=P.DR010397	Pm1	24326560	24327896	PIF-Harbinger	Pm003296	24325350	24327349	+	DOWN2000	CHH	hyper
ID=P.DR010460	Pm1	24806076	24806113	Gypsy	Pm003398	24805602	24807601	+	UP2000	CHH	hyper
ID=P.DR010592	Pm1	26123811	26123853	Copia	Pm003650	26122046	26124045	-	UP2000	CHH	hyper
ID=P.DR010651	Pm1	26577650	26577736	hAT-Tag1	Pm003731	26576764	26578763	-	DOWN2000	CHH	hypo
ID=P.DR010653	Pm1	26579460	26579546	Copia	Pm003731	26578764	26584160	+	Genebody	CHH	hypo
ID=P.DR010708	Pm2	28698	28734	Copia	Pm003756	23110	29543	+	Genebody	CHG	hyper
ID=P.DR010894	Pm2	999485	999634	MULE-MuDR	Pm003896	998575	1000574	+	DOWN2000	CHG	hyper
ID=P.DR010895	Pm2	1000029	1000177	MULE-MuDR	Pm003896	998575	1000574	-	DOWN2000	CHG	hyper
ID=P.DR011263	Pm2	2448221	2448433	L1	Pm004108	2446481	2448480	-	DOWN2000	CHH	hyper
ID=P.DR011672	Pm2	3720917	3722156	L1	Pm004277	3719447	3721446	+	UP2000	CHH	hyper
ID=P.DR012654	Pm2	9060293	9060518	Copia	Pm005076	9056723	9066349	-	Genebody	CHH	hypo
ID=P.DR012830	Pm2	10228679	10228796	PIF-Harbinger	Pm005291	10227748	10229747	-	UP2000	CHH	hyper
ID=P.DR013197	Pm2	12950460	12950730	PIF-Harbinger	Pm005777	12949828	12951827	+	DOWN2000	CHH	hyper
ID=P.DR013198	Pm2	12951058	12951105	PIF-Harbinger	Pm005777	12949828	12951827	+	DOWN2000	CHH	hyper
ID=P.DR013199	Pm2	12951105	12951166	PIF-Harbinger	Pm005777	12949828	12951827	-	DOWN2000	CHH	hyper
ID=P.DR013892	Pm2	16762484	16762551	hAT-Tip100	Pm006422	16762070	16764069	-	DOWN2000	CHH	hyper
ID=P.DR014085	Pm2	17802080	17802286	hAT-Ac	Pm006594	17801173	17803172	+	UP2000	CHH	hyper
ID=P.DR015081	Pm2	21284405	21284444	Gypsy	Pm007077	21282705	21284704	+	UP2000	CHH	hyper
ID=P.DR015363	Pm2	22239313	22239370	hAT-Tip100	Pm007186	22237912	22239911	+	UP2000	CHH	hyper
ID=P.DR017193	Pm2	27233479	27233685	Copia	Pm007672	27233505	27235504	+	DOWN2000	CHH	hyper
ID=P.DR017194	Pm2	27235334	27235434	Gypsy	Pm007672	27233505	27235504	+	DOWN2000	CHH	hyper
ID=P.DR017197	Pm2	27237824	27237897	Copia	Pm007672	27235995	27237994	-	UP2000	CHH	hyper
ID=P.DR017198	Pm2	27237937	27237982	Copia	Pm007672	27235995	27237994	-	UP2000	CHH	hyper
ID=P.DR018811	Pm2	33257687	33257712	hAT-Ac	Pm008449	33256949	33258948	-	UP2000	CG	hypo
ID=P.DR019030	Pm2	34057428	34057541	Gypsy	Pm008557	34057450	34059449	-	DOWN2000	CG	hyper
ID=P.DR019031	Pm2	34057863	34058100	Gypsy	Pm008557	34057450	34059449	-	DOWN2000	CG	hyper
ID=P.DR019246	Pm2	34693466	34693567	MULE-MuDR	Pm008637	34692487	34694486	+	DOWN2000	CHH	hyper
ID=P.DR019247	Pm2	34703654	34704169	Copia	Pm008637	34701856	34703855	-	UP2000	CHH	hyper
ID=P.DR019355	Pm2	35071864	35072083	Copia	Pm008680	35070958	35072957	+	UP2000	CHH	hypo
ID=P.DR019356	Pm2	35072793	35072886	Copia	Pm008680	35070958	35072957	+	UP2000	CHH	hypo
ID=P.DR019357	Pm2	35072921	35073148	Copia	Pm008680	35070958	35072957	+	UP2000	CHH	hypo
ID=P.DR019358	Pm2	35087245	35087343	MULE-MuDR	Pm008683	35086559	35088558	-	UP2000	CHH	hyper
ID=P.DR019555	Pm2	35658816	35658897	Gypsy	Pm008749	35658805	35660893	-	Genebody	CHH	hyper
ID=P.DR020083	Pm2	37592468	37592532	hAT-Ac	Pm008963	37588114	37594545	-	Genebody	CHH	hyper
ID=P.DR020419	Pm2	38887422	38887497	Gypsy	Pm009122	38885819	38887818	-	UP2000	CHG	hypo
ID=P.DR020557	Pm2	39668419	39668500	Gypsy	Pm009246	39666442	39668441	-	UP2000	CHH	hyper
ID=P.DR021252	Pm3	1157336	1159806	Copia	Pm009821	1159687	1161686	+	UP2000	CHH	hyper
ID=P.DR021253	Pm3	1159957	1161608	Copia	Pm009821	1159687	1161686	+	UP2000	CHH	hyper
ID=P.DR021377	Pm3	2214059	2214253	Copia	Pm010038	2210708	2215004	-	Genebody	CHH	hypo
ID=P.DR021378	Pm3	2214342	2214485	Copia	Pm010038	2210708	2215004	-	Genebody	CHH	hypo
ID=P.DR021414	Pm3	2712863	2713012	L1	Pm010133	2711763	2713762	-	UP2000	CHH	hyper
ID=P.DR021614	Pm3	3706006	3706046	Gypsy	Pm010295	3705094	3707093	+	UP2000	CHH	hyper
ID=P.DR021615	Pm3	3706130	3706171	Gypsy	Pm010295	3705094	3707093	+	UP2000	CHH	hyper
ID=P.DR021693	Pm3	4342821	4342895	Copia	Pm010418	4341761	4343760	-	DOWN2000	CHH	hyper
ID=P.DR021747	Pm3	4704553	4704619	Gypsy	Pm010487	4702722	4704923	-	Genebody	CHH	hyper
ID=P.DR021748	Pm3	4706197	4706268	MULE-MuDR	Pm010487	4704924	4706923	-	DOWN2000	CHH	hyper
ID=P.DR022126	Pm3	6458946	6458991	Gypsy	Pm010748	6458419	6460418	+	UP2000	CHH	hyper
ID=P.DR022128	Pm3	6459254	6459313	MULE-MuDR	Pm010748	6458419	6460418	-	UP2000	CHH	hyper
ID=P.DR022129	Pm3	6459313	6459388	Gypsy	Pm010748	6458419	6460418	-	UP2000	CHH	hyper
ID=P.DR022178	Pm3	6770689	6771163	L1	Pm010787	6770132	6781141	+	Genebody	CHH	hyper
ID=P.DR022179	Pm3	6778978	6779036	hAT-Ac	Pm010787	6770132	6781141	+	Genebody	CHH	hyper
ID=P.DR022474	Pm3	8202185	8203106	Copia	Pm010989	8202438	8204437	+	DOWN2000	CHH	hyper
ID=P.DR022475	Pm3	8203101	8203995	Copia	Pm010989	8202438	8204437	+	DOWN2000	CHH	hyper
ID=P.DR022476	Pm3	8207651	8207741	Gypsy	Pm010989	8205756	8207755	-	UP2000	CHH	hyper
ID=P.DR022498	Pm3	8264144	8264273	PIF-Harbinger	Pm010999	8262363	8264362	-	UP2000	CHH	hyper
ID=P.DR022499	Pm3	8264806	8265573	PIF-Harbinger	Pm010999	8264363	8271570	-	Genebody	CHH	hyper
ID=P.DR022593	Pm3	8670127	8670213	hAT-Tip100	Pm011051	8668623	8670622	-	UP2000	CG	hypo
ID=P.DR022665	Pm3	9216977	9217027	Copia	Pm011137	9216951	9218950	-	UP2000	CHH	hyper
ID=P.DR022714	Pm3	9551005	9551053	Helitron	Pm011195	9550412	9552411	-	DOWN2000	CHG	hyper
ID=P.DR025539	Pm3	18709114	18709184	MULE-MuDR	Pm012323	18708409	18710408	-	UP2000	CHH	hyper
ID=P.DR025540	Pm3	18709246	18709309	MULE-MuDR	Pm012323	18708409	18710408	+	UP2000	CHH	hyper
ID=P.DR025541	Pm3	18712584	18713064	hAT-Tip100	Pm012323	18710409	18719688	+	Genebody	CHH	hyper
ID=P.DR025542	Pm3	18713096	18713266	hAT-Tip100	Pm012323	18710409	18719688	+	Genebody	CHH	hyper
ID=P.DR025545	Pm3	18714538	18714614	Copia	Pm012323	18710409	18719688	+	Genebody	CHH	hyper
ID=P.DR025546	Pm3	18714703	18715167	Copia	Pm012323	18710409	18719688	+	Genebody	CHH	hyper
ID=P.DR025547	Pm3	18715171	18716215	Copia	Pm012323	18710409	18719688	+	Genebody	CHH	hyper
ID=P.DR026348	Pm3	21249411	21249490	Gypsy	Pm012591	21248893	21250892	+	DOWN2000	CHH	hyper
ID=P.DR026350	Pm3	21253121	21254186	Helitron	Pm012591	21250893	21256682	-	Genebody	CHH	hyper
ID=P.DR026351	Pm3	21253408	21254278	Helitron	Pm012591	21250893	21256682	-	Genebody	CHH	hyper
ID=P.DR026352	Pm3	21254767	21255138	Helitron	Pm012591	21250893	21256682	-	Genebody	CHH	hyper
ID=P.DR026353	Pm3	21256301	21256672	Helitron	Pm012591	21250893	21256682	-	Genebody	CHH	hyper
ID=P.DR026811	Pm3	22369957	22370040	Copia	Pm012683	22369321	22371320	+	DOWN2000	CHH	hypo
ID=P.DR026812	Pm3	22370561	22370649	hAT-Tag1	Pm012683	22369321	22371320	-	DOWN2000	CHH	hypo
ID=P.DR026813	Pm3	22378371	22378433	PIF-Harbinger	Pm012683	22371321	22386423	+	Genebody	CHH	hypo
ID=P.DR026814	Pm3	22379247	22379288	PIF-Harbinger	Pm012683	22371321	22386423	+	Genebody	CHH	hypo
ID=P.DR026815	Pm3	22383286	22383387	Helitron	Pm012683	22371321	22386423	-	Genebody	CHH	hypo
ID=P.DR026816	Pm3	22383494	22384233	Helitron	Pm012683	22371321	22386423	-	Genebody	CHH	hypo
ID=P.DR026817	Pm3	22384573	22384977	Helitron	Pm012683	22371321	22386423	-	Genebody	CHH	hypo
ID=P.DR026818	Pm3	22386286	22386348	Gypsy	Pm012683	22371321	22386423	+	Genebody	CHH	hypo
ID=P.DR026819	Pm3	22386770	22387002	Helitron	Pm012683	22386424	22388423	-	UP2000	CHH	hypo
ID=P.DR027744	Pm4	756294	757606	Copia	Pm012962	754596	756595	-	UP2000	CHH	hyper
ID=P.DR028169	Pm4	3391097	3391206	hAT-Ac	Pm013348	3387618	3392028	+	Genebody	CHH	hyper
ID=P.DR028170	Pm4	3394927	3395022	hAT-Ac	Pm013349	3394252	3396251	-	DOWN2000	CHH	hyper
ID=P.DR028171	Pm4	3404173	3404378	Copia	Pm013349	3396252	3431744	-	Genebody	CHH	hyper
ID=P.DR028172	Pm4	3404583	3404657	Copia	Pm013349	3396252	3431744	-	Genebody	CHH	hyper
ID=P.DR028173	Pm4	3418885	3418980	hAT-Ac	Pm013349	3396252	3431744	-	Genebody	CHH	hyper
ID=P.DR028174	Pm4	3420356	3420503	PIF-Harbinger	Pm013349	3396252	3431744	+	Genebody	CHH	hyper
ID=P.DR028175	Pm4	3424508	3424852	Copia	Pm013349	3396252	3431744	-	Genebody	CHH	hyper
ID=P.DR028964	Pm4	6645608	6646021	L1	Pm013782	6644319	6648621	+	Genebody	CHG	hyper
ID=P.DR028965	Pm4	6646765	6647140	L1	Pm013782	6644319	6648621	+	Genebody	CHG	hyper
ID=P.DR028966	Pm4	6649296	6649667	Copia	Pm013782	6648622	6650621	-	DOWN2000	CHG	hyper
ID=P.DR029122	Pm4	7123973	7124211	Copia	Pm013834	7123052	7125051	-	DOWN2000	CG	hyper
ID=P.DR029123	Pm4	7124279	7124426	Copia	Pm013834	7123052	7125051	-	DOWN2000	CG	hyper
ID=P.DR029124	Pm4	7124793	7124843	Copia	Pm013834	7123052	7125051	-	DOWN2000	CG	hyper
ID=P.DR029545	Pm4	8218093	8218473	Gypsy	Pm013973	8218393	8220392	+	DOWN2000	CG	hyper
ID=P.DR029546	Pm4	8218473	8218642	MULE-MuDR	Pm013973	8218393	8220392	-	DOWN2000	CG	hyper
ID=P.DR029547	Pm4	8218642	8218738	MULE-MuDR	Pm013973	8218393	8220392	+	DOWN2000	CG	hyper
ID=P.DR029548	Pm4	8219096	8219242	MULE-MuDR	Pm013973	8218393	8220392	+	DOWN2000	CG	hyper
ID=P.DR029549	Pm4	8219255	8219585	Gypsy	Pm013973	8218393	8220392	+	DOWN2000	CG	hyper
ID=P.DR031890	Pm4	14756028	14756164	hAT-Ac	Pm014676	14755664	14757663	+	DOWN2000	CG	hyper
ID=P.DR031891	Pm4	14757240	14757324	Gypsy	Pm014676	14755664	14757663	-	DOWN2000	CG	hyper
ID=P.DR033223	Pm4	22052250	22052317	Gypsy	Pm015911	22052233	22054232	-	UP2000	CHG	hypo
ID=P.DR033224	Pm4	22054316	22054460	Copia	Pm015911	22054233	22057474	+	Genebody	CHG	hypo
ID=P.DR034095	Pm5	1879099	1879158	Copia	Pm016481	1879030	1881029	-	UP2000	CHH	hyper
ID=P.DR036053	Pm5	7172080	7172157	L1	Pm017032	7172022	7174021	+	DOWN2000	CHH	hyper
ID=P.DR038662	Pm5	15319559	15319625	L1	Pm017967	15319295	15321294	+	DOWN2000	CHG	hyper
ID=P.DR039198	Pm5	18568824	18568918	hAT-Tip100	Pm018475	18567498	18569497	+	DOWN2000	CHG	hyper
ID=P.DR039457	Pm5	19895035	19895128	PIF-Harbinger	Pm018664	19893131	19895413	+	Genebody	CG	hyper
ID=P.DR039552	Pm5	20585529	20586177	Copia	Pm018802	20583455	20593914	+	Genebody	CHH	hyper
ID=P.DR039553	Pm5	20586601	20589744	Copia	Pm018802	20583455	20593914	+	Genebody	CHH	hyper
ID=P.DR039554	Pm5	20591031	20591082	hAT-Tip100	Pm018802	20583455	20593914	+	Genebody	CHH	hyper
ID=P.DR039992	Pm5	24159374	24159434	Copia	Pm019492	24159212	24161211	-	UP2000	CHH	hyper
ID=P.DR040186	Pm6	40254	40616	Copia	Pm019873	34798	46964	+	Genebody	CG	hyper
ID=P.DR040187	Pm6	40874	42120	Copia	Pm019873	34798	46964	+	Genebody	CG	hyper
ID=P.DR040322	Pm6	1284149	1284358	hAT-Ac	Pm020122	1283789	1285788	-	UP2000	CHH	hyper
ID=P.DR040323	Pm6	1289473	1289577	hAT-Ac	Pm020122	1285789	1294094	+	Genebody	CHH	hyper
ID=P.DR040324	Pm6	1352802	1353528	Copia	Pm020127	1350979	1352978	-	DOWN2000	CHH	hyper
ID=P.DR040387	Pm6	1935680	1935773	hAT-Tip100	Pm020239	1934816	1936815	-	UP2000	CHH	hyper
ID=P.DR040591	Pm6	3889128	3889223	hAT-Ac	Pm020599	3889186	3891185	-	UP2000	CHH	hyper
ID=P.DR040592	Pm6	3889813	3889993	hAT-Ac	Pm020599	3889186	3891185	-	UP2000	CHH	hyper
ID=P.DR040799	Pm6	5080701	5080822	MULE-MuDR	Pm020812	5078781	5080780	+	DOWN2000	CHH	hyper
ID=P.DR040840	Pm6	5311014	5311114	MULE-MuDR	Pm020848	5310849	5312848	-	UP2000	CHH	hyper
ID=P.DR040841	Pm6	5316208	5316271	Gypsy	Pm020848	5315236	5317235	+	DOWN2000	CHH	hyper
ID=P.DR040955	Pm6	6075873	6075953	PIF-Harbinger	Pm020992	6075194	6077193	+	DOWN2000	CG	hypo
ID=P.DR041220	Pm6	7834971	7835029	Gypsy	Pm021292	7833944	7835943	-	DOWN2000	CHH	hyper
ID=P.DR041221	Pm6	7835346	7835430	Gypsy	Pm021292	7833944	7835943	-	DOWN2000	CHH	hyper
ID=P.DR041222	Pm6	7835566	7835630	Gypsy	Pm021292	7833944	7835943	-	DOWN2000	CHH	hyper
ID=P.DR041223	Pm6	7835805	7835931	Gypsy	Pm021292	7833944	7835943	-	DOWN2000	CHH	hyper
ID=P.DR041641	Pm6	9580566	9580606	Gypsy	Pm021548	9577535	9581990	-	Genebody	CHH	hyper
ID=P.DR041644	Pm6	9583989	9584030	Gypsy	Pm021548	9581991	9583990	+	DOWN2000	CHH	hyper
ID=P.DR041822	Pm6	10252144	10252262	PIF-Harbinger	Pm021647	10250823	10252822	+	UP2000	CHH	hyper
ID=P.DR041823	Pm6	10256361	10256479	hAT-Ac	Pm021647	10255162	10257161	-	DOWN2000	CHH	hyper
ID=P.DR042046	Pm6	11044437	11045269	PIF-Harbinger	Pm021751	11044211	11046210	+	DOWN2000	CG	hyper
ID=P.DR042047	Pm6	11045355	11045388	Gypsy	Pm021751	11044211	11046210	-	DOWN2000	CG	hyper
ID=P.DR042060	Pm6	11156669	11157008	hAT-Tip100	Pm021766	11156745	11158744	-	UP2000	CHH	hyper
ID=P.DR042061	Pm6	11156999	11157162	hAT-Tip100	Pm021766	11156745	11158744	-	UP2000	CHH	hyper
ID=P.DR042062	Pm6	11157186	11157261	hAT-Tip100	Pm021766	11156745	11158744	-	UP2000	CHH	hyper
ID=P.DR042729	Pm6	13294244	13294550	PIF-Harbinger	Pm022031	13293014	13295013	-	DOWN2000	CHH	hyper
ID=P.DR043469	Pm6	15115542	15116074	hAT-Tag1	Pm022209	15113903	15115902	-	DOWN2000	CHH	hyper
ID=P.DR044513	Pm6	17938743	17939073	Gypsy	Pm022471	17938237	17940236	-	DOWN2000	CHH	hyper
ID=P.DR045079	Pm6	19587686	19587851	Gypsy	Pm022648	19585888	19587887	+	DOWN2000	CHH	hyper
ID=P.DR045080	Pm6	19591957	19592021	MULE-MuDR	Pm022648	19587888	19595195	-	Genebody	CHH	hyper
ID=P.DR045081	Pm6	19592348	19592763	Helitron	Pm022648	19587888	19595195	+	Genebody	CHH	hyper
ID=P.DR045107	Pm6	19720404	19720549	Copia	Pm022667	19716732	19729065	-	Genebody	CHH	hyper
ID=P.DR045109	Pm6	19724760	19724823	MULE-MuDR	Pm022667	19716732	19729065	-	Genebody	CHH	hyper
ID=P.DR045110	Pm6	19727319	19727471	Copia	Pm022667	19716732	19729065	-	Genebody	CHH	hyper
ID=P.DR046206	Pm7	2219371	2219723	Copia	Pm023112	2218685	2220684	-	DOWN2000	CG	hyper
ID=P.DR046317	Pm7	2580478	2580658	L1	Pm023149	2579188	2581187	-	UP2000	CHH	hyper
ID=P.DR046859	Pm7	4373241	4373302	hAT-Tip100	Pm023357	4372249	4374248	-	UP2000	CHH	hyper
ID=P.DR048032	Pm7	8326794	8326944	Gypsy	Pm023800	8325666	8327665	-	DOWN2000	CHH	hyper
ID=P.DR048033	Pm7	8326879	8326987	Gypsy	Pm023800	8325666	8327665	+	DOWN2000	CHH	hyper
ID=P.DR048082	Pm7	8484352	8484411	hAT-Tip100	Pm023820	8483635	8485634	+	DOWN2000	CHH	hyper
ID=P.DR048684	Pm7	11185565	11185632	Copia	Pm024214	11184008	11186007	-	UP2000	CHH	hyper
ID=P.DR049625	Pm8	477684	478239	L1	Pm025351	477313	479312	-	DOWN2000	CHH	hyper
ID=P.DR049626	Pm8	478862	479377	Copia	Pm025351	477313	479312	-	DOWN2000	CHH	hyper
ID=P.DR049626	Pm8	478862	479377	Copia	Pm025351	479313	480006	-	Genebody	CHH	hyper
ID=P.DR051020	Pm8	4519200	4519247	hAT-Tag1	Pm025724	4518491	4520490	-	UP2000	CHH	hyper
ID=P.DR051021	Pm8	4520142	4521925	Copia	Pm025724	4518491	4520490	-	UP2000	CHH	hyper
ID=P.DR052571	Pm8	10723577	10723660	L1	Pm026593	10722547	10724546	-	DOWN2000	CHH	hyper
ID=P.DR052572	Pm8	10723774	10723865	L1	Pm026593	10722547	10724546	-	DOWN2000	CHH	hyper
ID=P.DR053126	Pm8	15401647	15401721	Gypsy	Pm027468	15400347	15401781	-	Genebody	CHH	hyper
ID=P.DR053202	Pm8	16121414	16121690	PIF-Harbinger	Pm027605	16119494	16121493	+	UP2000	CHH	hyper
ID=P.DR053228	Pm8	16423850	16423901	Copia	Pm027666	16422389	16424388	-	UP2000	CHH	hypo
ID=P.DR053539	scaffold103	784537	784795	Copia	Pm028111	783087	785086	+	UP2000	CHH	hyper
ID=P.DR056625	scaffold205	980262	980324	Copia	Pm029036	980203	982202	+	DOWN2000	CHH	hyper
ID=P.DR056631	scaffold205	1029749	1029983	hAT-Ac	Pm029044	1028339	1030338	-	UP2000	CHH	hyper
ID=P.DR056854	scaffold207	14829	14878	Gypsy	Pm029235	14795	16794	+	DOWN2000	CHG	hyper
ID=P.DR056855	scaffold207	15657	16147	hAT-Tag1	Pm029235	14795	16794	+	DOWN2000	CHG	hyper
ID=P.DR056856	scaffold207	16175	16240	hAT-Tag1	Pm029235	14795	16794	+	DOWN2000	CHG	hyper
ID=P.DR056857	scaffold207	22683	22751	hAT-Tip100	Pm029235	21950	23949	+	UP2000	CHG	hyper
ID=P.DR056858	scaffold207	23437	23485	hAT-Tip100	Pm029235	21950	23949	+	UP2000	CHG	hyper
ID=P.DR057527	scaffold265	188648	188687	Copia	Pm029438	187515	191543	+	Genebody	CHH	hyper
ID=P.DR057874	scaffold266	556943	557227	Copia	Pm029563	556437	558436	-	DOWN2000	CHH	hyper
ID=P.DR057875	scaffold266	564591	564719	MULE-MuDR	Pm029563	563705	565704	-	UP2000	CHH	hyper
ID=P.DR058707	scaffold327	443176	443242	Gypsy	Pm029766	442505	444504	+	UP2000	CG	hyper
ID=P.DR058708	scaffold327	444199	444265	Gypsy	Pm029766	442505	444504	+	UP2000	CG	hyper
ID=P.DR063291	scaffold948	49612	49677	Copia	Pm031359	49493	51492	-	UP2000	CHH	hyper
